# Supplementary material for: Possible Missing Sources of Atmospheric Glyoxal Part I: Phospholipid Oxidation from Marine Algae
Source: Metabolites. 2024 Nov 19;14(11):639. doi: 10.3390/metabo14110639 (PMC11596397; doi:10.3390/metabo14110639)
Supplement: Supplementary file 1 [file metabolites-14-00639-s001.zip]

Archive with 1 entries (1 files):
- metabolites-3263005-supplementary.pdf
